# Supplementary material for: Evaluating the Effect of Three Water Management Techniques on Tomato Crop
Source: PLoS One. 2015 Jun 9;10(6):e0129796. doi: 10.1371/journal.pone.0129796 (PMC4461261; doi:10.1371/journal.pone.0129796)
Supplement: S1 Table — (XLSX) [file pone.0129796.s001.xlsx]

## Sheet: S1 Table
														S	0	0	0	0	1	1	1	1
														H	0	0	1	1	0	0	1	1
														P	0	1	0	1	0	1	0	1
	A comparative cost analysis of eight treatments, each of them cultivated in 76 square meters
															S0H0P0	S0H0P1	S0H1P0	S0H1P1	S1H0P0	S1H0P1	S1H1P0	S1H1P1						S0H0P0	S0H0P1	S0H1P0	S0H1P1	S1H0P0	S1H0P1	S1H1P0	S1H1P1
	Dripperlines			0.8	90		Pilot expenses for known area					Fixed Costs															Fixed Costs $	80.652	106.639	90.6906	112.966	80.652	106.639	90.6906	112.966
	Manifold			1.5	8		Pumps	8000	2133.33	1066.67		Initial costs	Network costs														Variable Costs $	148.467	148.467	147.267	147.267	148.467	148.467	147.267	147.267
	Joints/accessories (%)			30			Tanks	17500	4666.67	2333.33			Dripperlines	Unit price	0.8	0.8	0.8	0.8	0.8	0.8	0.8	0.8					Profit $	94.7426	56.9638	216.43	197.565	78.5901	44.8776	151.659	125.066
	Excavation & installation			1	90		Valves	3500	933.333	466.667				Units	90	90	180	180	90	90	180	180					Profit margin (%)	0.413509	0.223295	0.909534	0.759188	0.34301	0.175917	0.637337	0.480596
	Physical Barrier			1.5	90		Flowmeters	4000	1066.67	533.333				Price	72	72	144	144	72	72	144	144
	Other costs (pumps, valves, …)			1			Other expenses	15000	4000	2000			Manifold	Unit price	1.5	1.5	1.95	1.95	1.5	1.5	1.95	1.95
	interest ( 4% annually)			0.04			Sum	48000	12800	6400				Units	8	8	8	8	8	8	8	8
	System life			8			Herbiside	1500	400	200				Price	12	12	15.6	15.6	12	12	15.6	15.6
	Operation time/season (h)			40			Fertilizers	800	213.333	106.667			Joints/accessories	% of pipelines	3.6	3.6	4.68	4.68	3.6	3.6	4.68	4.68
	Required power (kW)			1.5			Labour	5000	1333.33	666.667			Excavation & installation	Unit price	1	3	1.5	3	1	3	1.5	3
	Electricity Price/kWh			0.08			Seeds	120	32	16				Units	90	90	90	90	90	90	90	90
	Selling price $/kg			0.5			Land Preparation	1200	320	160				Price	90	270	135	270	90	270	135	270
	Exchange rate (SAR/USD)			3.75									Physical Barrier	Unit price	0	1.5	0	1.5	0	1.5	0	1.5
	Land Dimensions (L x W)			8	9.5									Units	0	90	0	90	0	90	0	90
	Pilot land Area (m2)			608										Price	0	135	0	135	0	135	0	135
	Current Land's Area			76	m2								Sum of pipelines costs		177.6	492.6	299.28	569.28	177.6	492.6	299.28	569.28
	Ratio between pilot and current land			8									Other costs (pumps, valves, …)		800	800	800	800	800	800	800	800
													Total network costs		977.6	1292.6	1099.28	1369.28	977.6	1292.6	1099.28	1369.28
												Seasonal costs	Annual depreciation	$	122.2	161.575	137.41	171.16	122.2	161.575	137.41	171.16
													Yearly interest value	$	39.104	51.704	43.9712	54.7712	39.104	51.704	43.9712	54.7712
													Total annual costs		161.304	213.279	181.381	225.931	161.304	213.279	181.381	225.931
													Total Fixed Costs/season		80.652	106.639	90.6906	112.966	80.652	106.639	90.6906	112.966
												Variable Costs
												Pumping costs	Operation time/season	hour	40	40	20	20	40	40	20	20
													Required power	KW	1.5	1.5	2.25	2.25	1.5	1.5	2.25	2.25
													Required energy	kWh	60	60	45	45	60	60	45	45
													Electricity Price/kWh	Unit price	4.8	4.8	3.6	3.6	4.8	4.8	3.6	3.6
												Other seasonal expenses	Protection chem.	$	25	25	25	25	25	25	25	25
													Fertilizers	$	13.3333	13.3333	13.3333	13.3333	13.3333	13.3333	13.3333	13.3333
													Labor	$	83.3333	83.3333	83.3333	83.3333	83.3333	83.3333	83.3333	83.3333
													Seeds	$	2	2	2	2	2	2	2	2
													Preparation	$	20	20	20	20	20	20	20	20
												Total Variable Costs/season			148.467	148.467	147.267	147.267	148.467	148.467	147.267	147.267
													Total Costs
													Total seasonal costs	$	229.119	255.106	237.957	260.232	229.119	255.106	237.957	260.232
													Earning
													Yield	kg	647.723	624.14	908.775	915.595	615.418	599.967	779.233	770.598
													Income	$	323.861	312.07	454.388	457.798	307.709	299.984	389.616	385.299
													Profit (income-costs)	$	94.7426	56.9638	216.43	197.565	78.5901	44.8776	151.659	125.066
													Profit margin (Profit/total costs)		0.413509	0.223295	0.909534	0.759188	0.34301	0.175917	0.637337	0.480596
															12200.6	13584.4	12671.2	13857.4	12200.6	13584.4	12671.2	13857.4
															17245.6	16617.7	24196.1	24377.7	16385.5	15974.1	20747.1	20517.2
															5045.04	3033.32	11524.9	10520.3	4184.92	2389.73	8075.84	6659.79

## Sheet: Table S3
														S	0	0	0	0	1	1	1	1
														H	0	0	1	1	0	0	1	1
														P	0	1	0	1	0	1	0	1
															S0H0P0	S0H0P1	S0H1P0	S0H1P1	S1H0P0	S1H0P1	S1H1P0	S1H1P1						S0H0P0	S0H0P1	S0H1P0	S0H1P1	S1H0P0	S1H0P1	S1H1P0	S1H1P1
	Dripperlines			0.8	720		Pilot expenses for known area					Fixed Costs															Fixed Costs $	645.216	853.116	725.525	903.725	645.216	853.116	725.525	903.725
	Manifold			1.5	64		Pumps	8000	2133.33	1066.67		Initial costs	Network costs														Variable Costs $	1200.53	1200.53	1187.73	1187.73	1200.53	1200.53	1187.73	1187.73
	Joints/accessories (%)			30			Tanks	17500	4666.67	2333.33			Dripperlines	Unit price	0.8	0.8	0.8	0.8	0.8	0.8	0.8	0.8					Profit $	745.141	442.911	1721.84	1570.92	615.921	346.221	1203.67	990.932
	Excavation & installation			1	720		Valves	3500	933.333	466.667				Units	720	720	1440	1440	720	720	1440	1440					Profit margin (%)	0.403706	0.21567	0.899953	0.751113	0.333697	0.168588	0.629122	0.4738
	Physical Barrier			1.5	720		Flowmeters	4000	1066.67	533.333				Price	576	576	1152	1152	576	576	1152	1152
	Other costs (pumps, valves, …)			1			Other expenses	15000	4000	2000			Manifold	Unit price	1.5	1.5	1.95	1.95	1.5	1.5	1.95	1.95
	interest ( 4% annually)			0.04			Sum	48000	12800	6400				Units	64	64	64	64	64	64	64	64
	System life			8			Herbiside	1500	400	200				Price	96	96	124.8	124.8	96	96	124.8	124.8
	Operation time/season (h)			80			Fertilizers	800	213.333	106.667			Joints/accessories	% of pipelines	28.8	28.8	37.44	37.44	28.8	28.8	37.44	37.44
	Required power (kW)			8			Labour	5000	1333.33	666.667			Excavation & installation	Unit price	1	3	1.5	3	1	3	1.5	3
	Electricity Price/kWh			0.08			Seeds	120	32	16				Units	720	720	720	720	720	720	720	720
	Selling price $/kg			0.5			Land Preparation	1200	320	160				Price	720	2160	1080	2160	720	2160	1080	2160
	Exchange rate (SAR/USD)			3.75									Physical Barrier	Unit price	0	1.5	0	1.5	0	1.5	0	1.5
	Land Dimensions (L x W)			32	19									Units	0	720	0	720	0	720	0	720
	Pilot land Area (m2)			608										Price	0	1080	0	1080	0	1080	0	1080
	Current Land's Area			608	m2								Sum of pipelines costs		1420.8	3940.8	2394.24	4554.24	1420.8	3940.8	2394.24	4554.24
	Ratio between pilot and current land			1									Other costs (pumps, valves, …)		6400	6400	6400	6400	6400	6400	6400	6400
													Total network costs		7820.8	10340.8	8794.24	10954.2	7820.8	10340.8	8794.24	10954.2
												Seasonal costs	Annual depreciation	$	977.6	1292.6	1099.28	1369.28	977.6	1292.6	1099.28	1369.28
													Yearly interest value	$	312.832	413.632	351.77	438.17	312.832	413.632	351.77	438.17
													Total annual costs		1290.43	1706.23	1451.05	1807.45	1290.43	1706.23	1451.05	1807.45
													Total Fixed Costs/season		645.216	853.116	725.525	903.725	645.216	853.116	725.525	903.725
												Variable Costs
												Pumping costs	Operation time/season	hour	80	80	40	40	80	80	40	40
													Required power	KW	8	8	12	12	8	8	12	12
													Required energy	kWh	640	640	480	480	640	640	480	480
													Electricity Price/kWh	Unit price	51.2	51.2	38.4	38.4	51.2	51.2	38.4	38.4
												Other seasonal expenses	Protection chem.	$	200	200	200	200	200	200	200	200
													Fertilizers	$	106.667	106.667	106.667	106.667	106.667	106.667	106.667	106.667
													Labor	$	666.667	666.667	666.667	666.667	666.667	666.667	666.667	666.667
													Seeds	$	16	16	16	16	16	16	16	16
													Preparation	$	160	160	160	160	160	160	160	160
												Total Variable Costs/season			1200.53	1200.53	1187.73	1187.73	1200.53	1200.53	1187.73	1187.73
													Total Costs
													Total seasonal costs	$	1845.75	2053.65	1913.26	2091.46	1845.75	2053.65	1913.26	2091.46
													Earning
													Yield	kg	5181.78	4993.12	7270.2	7324.76	4923.34	4799.74	6233.86	6164.78
													Income	$	2590.89	2496.56	3635.1	3662.38	2461.67	2399.87	3116.93	3082.39
													Profit (income-costs)	$	745.141	442.911	1721.84	1570.92	615.921	346.221	1203.67	990.932
													Profit margin (Profit/total costs)		0.403706	0.21567	0.899953	0.751113	0.333697	0.168588	0.629122	0.4738
															12285.8	13669.6	12735.1	13921.3	12285.8	13669.6	12735.1	13921.3
															17245.6	16617.7	24196.1	24377.7	16385.5	15974.1	20747.1	20517.2
															4959.84	2948.12	11461	10456.4	4099.72	2304.53	8011.94	6595.89

## Sheet: Yield
Sum of Total Weight	2	3	4	5	6	7
Row Labels	Season 2	Season 3	Season 2	Season 3	Seas.av.P8	Seas.av.P1
S0H0P0	626.85	668.595	5014.8	5348.76	5181.78	647.723
S0H0P1	580.85	667.43	4646.8	5339.44	4993.12	624.14
S0H1P0	889.5	928.05	7116	7424.4	7270.2	908.775
S0H1P1	931.55	899.64	7452.4	7197.12	7324.76	915.595
S1H0P0	470.7	760.135	3765.6	6081.08	4923.34	615.418
S1H0P1	487.4	712.535	3899.2	5700.28	4799.74	599.967
S1H1P0	694.05	864.415	5552.4	6915.32	6233.86	779.233
S1H1P1	725.6	815.595	5804.8	6524.76	6164.78	770.598
