# Supplementary material for: Evaluating the Effect of Three Water Management Techniques on Tomato Crop
Source: PLoS One. 2015 Jun 9;10(6):e0129796. doi: 10.1371/journal.pone.0129796 (PMC4461261; doi:10.1371/journal.pone.0129796)
Supplement: S2 Table — (XLSX) [file pone.0129796.s002.xlsx]

## Sheet: S2 Table
														S	0	0	0	0	1	1	1	1
														H	0	0	1	1	0	0	1	1
														P	0	1	0	1	0	1	0	1
	A comparative cost analysis of eight treatments, each of them cultivated in 40,000 square meters
															S0H0P0	S0H0P1	S0H1P0	S0H1P1	S1H0P0	S1H0P1	S1H1P0	S1H1P1						S0H0P0	S0H0P1	S0H1P0	S0H1P1	S1H0P0	S1H0P1	S1H1P0	S1H1P1
	Dripperlines			0.7	40000		Pilot expenses for known area					Fixed Costs															Fixed Costs $	22001.6	30911.6	25404.6	33324.6	22001.6	30911.6	25404.6	33324.6
	Manifold			4	800		Pumps	8000	2133.33	1066.67		Initial costs	Network costs														Variable Costs $	76334	76334	76154	76154	76334	76334	76154	76154
	Joints/accessories (%)			30			Tanks	17500	4666.67	2333.33			Dripperlines	Unit price	0.7	0.7	0.7	0.7	0.7	0.7	0.7	0.7					Profit $	72117.6	57001.7	137593	131467	63616.3	50640.5	103503	93310.2
	Excavation & installation			0.6	40000		Valves	3500	933.333	466.667				Units	40000	40000	80000	80000	40000	40000	80000	80000					Profit margin (%)	0.733382	0.531506	1.35481	1.20085	0.64693	0.472192	1.01914	0.852314
	Physical Barrier			1.5	40000		Flowmeters	4000	1066.67	533.333				Price	28000	28000	56000	56000	28000	28000	56000	56000
	Other costs (pumps, valves, …)			2			Other expenses	15000	4000	2000			Manifold	Unit price	4	4	5.2	5.2	4	4	5.2	5.2
	interest ( 4% annually)			0.04			Sum	48000	12800	6400				Units	800	800	800	800	800	800	800	800
	System life			8			Herbiside	1500	400	200				Price	3200	3200	4160	4160	3200	3200	4160	4160
	Operation time/season (h)			300			Fertilizers	800	213.333	106.667			Joints/accessories	% of pipelines	960	960	1248	1248	960	960	1248	1248
	Required power (kW)			30			Labour	5000	1333.33	666.667			Excavation & installation	Unit price	0.6	1.8	0.9	1.8	0.6	1.8	0.9	1.8
	Electricity Price/kWh			0.08			Seeds	120	32	16				Units	40000	40000	40000	40000	40000	40000	40000	40000
	Selling price $/kg			0.5			Land Preparation	1200	320	160				Price	24000	72000	36000	72000	24000	72000	36000	72000
	Exchange rate (SAR/USD)			3.75									Physical Barrier	Unit price	0	1.5	0	1.5	0	1.5	0	1.5
	Land Dimensions (L x W)			200	200									Units	0	40000	0	40000	0	40000	0	40000
	Pilot land Area (m2)			608										Price	0	60000	0	60000	0	60000	0	60000
	Current Land's Area			40000	m2								Sum of pipelines costs		56160	164160	97408	193408	56160	164160	97408	193408
	Ratio between pilot and current land			0.0152									Other costs (pumps, valves, …)		210526	210526	210526	210526	210526	210526	210526	210526
													Total network costs		266686	374686	307934	403934	266686	374686	307934	403934
												Seasonal costs	Annual depreciation	$	33335.8	46835.8	38491.8	50491.8	33335.8	46835.8	38491.8	50491.8
													Yearly interest value	$	10667.5	14987.5	12317.4	16157.4	10667.5	14987.5	12317.4	16157.4
													Total annual costs		44003.2	61823.2	50809.2	66649.2	44003.2	61823.2	50809.2	66649.2
													Total Fixed Costs/season		22001.6	30911.6	25404.6	33324.6	22001.6	30911.6	25404.6	33324.6
												Variable Costs
												Pumping costs	Operation time/season	hour	300	300	150	150	300	300	150	150
													Required power	KW	30	30	45	45	30	30	45	45
													Required energy	kWh	9000	9000	6750	6750	9000	9000	6750	6750
													Electricity Price/kWh	Unit price	720	720	540	540	720	720	540	540
												Other seasonal expenses	Protection chem.	$	13157.9	13157.9	13157.9	13157.9	13157.9	13157.9	13157.9	13157.9
													Fertilizers	$	7017.54	7017.54	7017.54	7017.54	7017.54	7017.54	7017.54	7017.54
													Labor	$	43859.6	43859.6	43859.6	43859.6	43859.6	43859.6	43859.6	43859.6
													Seeds	$	1052.63	1052.63	1052.63	1052.63	1052.63	1052.63	1052.63	1052.63
													Preparation	$	10526.3	10526.3	10526.3	10526.3	10526.3	10526.3	10526.3	10526.3
												Total Variable Costs/season			76334	76334	76154	76154	76334	76334	76154	76154
													Total Costs
													Total seasonal costs	$	98335.7	107246	101559	109479	98335.7	107246	101559	109479
													Earning
													Yield	kg	340907	328495	478303	481892	323904	315772	410122	405578
													Income	$	170453	164247	239151	240946	161952	157886	205061	202789
													Profit (income-costs)	$	72117.6	57001.7	137593	131467	63616.3	50640.5	103503	93310.2
													Profit margin (Profit/total costs)		0.733382	0.531506	1.35481	1.20085	0.64693	0.472192	1.01914	0.852314
															9949.11	10850.6	10275.2	11076.5	9949.11	10850.6	10275.2	11076.5
															17245.6	16617.7	24196.1	24377.7	16385.5	15974.1	20747.1	20517.2
															7296.5	5767.15	13920.9	13301.2	6436.38	5123.56	10471.9	9440.66

## Sheet: Table S3
														S	0	0	0	0	1	1	1	1
														H	0	0	1	1	0	0	1	1
														P	0	1	0	1	0	1	0	1
															S0H0P0	S0H0P1	S0H1P0	S0H1P1	S1H0P0	S1H0P1	S1H1P0	S1H1P1						S0H0P0	S0H0P1	S0H1P0	S0H1P1	S1H0P0	S1H0P1	S1H1P0	S1H1P1
	Dripperlines			0.8	720		Pilot expenses for known area					Fixed Costs															Fixed Costs $	645.216	853.116	725.525	903.725	645.216	853.116	725.525	903.725
	Manifold			1.5	64		Pumps	8000	2133.33	1066.67		Initial costs	Network costs														Variable Costs $	1200.53	1200.53	1187.73	1187.73	1200.53	1200.53	1187.73	1187.73
	Joints/accessories (%)			30			Tanks	17500	4666.67	2333.33			Dripperlines	Unit price	0.8	0.8	0.8	0.8	0.8	0.8	0.8	0.8					Profit $	745.141	442.911	1721.84	1570.92	615.921	346.221	1203.67	990.932
	Excavation & installation			1	720		Valves	3500	933.333	466.667				Units	720	720	1440	1440	720	720	1440	1440					Profit margin (%)	0.403706	0.21567	0.899953	0.751113	0.333697	0.168588	0.629122	0.4738
	Physical Barrier			1.5	720		Flowmeters	4000	1066.67	533.333				Price	576	576	1152	1152	576	576	1152	1152
	Other costs (pumps, valves, …)			1			Other expenses	15000	4000	2000			Manifold	Unit price	1.5	1.5	1.95	1.95	1.5	1.5	1.95	1.95
	interest ( 4% annually)			0.04			Sum	48000	12800	6400				Units	64	64	64	64	64	64	64	64
	System life			8			Herbiside	1500	400	200				Price	96	96	124.8	124.8	96	96	124.8	124.8
	Operation time/season (h)			80			Fertilizers	800	213.333	106.667			Joints/accessories	% of pipelines	28.8	28.8	37.44	37.44	28.8	28.8	37.44	37.44
	Required power (kW)			8			Labour	5000	1333.33	666.667			Excavation & installation	Unit price	1	3	1.5	3	1	3	1.5	3
	Electricity Price/kWh			0.08			Seeds	120	32	16				Units	720	720	720	720	720	720	720	720
	Selling price $/kg			0.5			Land Preparation	1200	320	160				Price	720	2160	1080	2160	720	2160	1080	2160
	Exchange rate (SAR/USD)			3.75									Physical Barrier	Unit price	0	1.5	0	1.5	0	1.5	0	1.5
	Land Dimensions (L x W)			32	19									Units	0	720	0	720	0	720	0	720
	Pilot land Area (m2)			608										Price	0	1080	0	1080	0	1080	0	1080
	Current Land's Area			608	m2								Sum of pipelines costs		1420.8	3940.8	2394.24	4554.24	1420.8	3940.8	2394.24	4554.24
	Ratio between pilot and current land			1									Other costs (pumps, valves, …)		6400	6400	6400	6400	6400	6400	6400	6400
													Total network costs		7820.8	10340.8	8794.24	10954.2	7820.8	10340.8	8794.24	10954.2
												Seasonal costs	Annual depreciation	$	977.6	1292.6	1099.28	1369.28	977.6	1292.6	1099.28	1369.28
													Yearly interest value	$	312.832	413.632	351.77	438.17	312.832	413.632	351.77	438.17
													Total annual costs		1290.43	1706.23	1451.05	1807.45	1290.43	1706.23	1451.05	1807.45
													Total Fixed Costs/season		645.216	853.116	725.525	903.725	645.216	853.116	725.525	903.725
												Variable Costs
												Pumping costs	Operation time/season	hour	80	80	40	40	80	80	40	40
													Required power	KW	8	8	12	12	8	8	12	12
													Required energy	kWh	640	640	480	480	640	640	480	480
													Electricity Price/kWh	Unit price	51.2	51.2	38.4	38.4	51.2	51.2	38.4	38.4
												Other seasonal expenses	Protection chem.	$	200	200	200	200	200	200	200	200
													Fertilizers	$	106.667	106.667	106.667	106.667	106.667	106.667	106.667	106.667
													Labor	$	666.667	666.667	666.667	666.667	666.667	666.667	666.667	666.667
													Seeds	$	16	16	16	16	16	16	16	16
													Preparation	$	160	160	160	160	160	160	160	160
												Total Variable Costs/season			1200.53	1200.53	1187.73	1187.73	1200.53	1200.53	1187.73	1187.73
													Total Costs
													Total seasonal costs	$	1845.75	2053.65	1913.26	2091.46	1845.75	2053.65	1913.26	2091.46
													Earning
													Yield	kg	5181.78	4993.12	7270.2	7324.76	4923.34	4799.74	6233.86	6164.78
													Income	$	2590.89	2496.56	3635.1	3662.38	2461.67	2399.87	3116.93	3082.39
													Profit (income-costs)	$	745.141	442.911	1721.84	1570.92	615.921	346.221	1203.67	990.932
													Profit margin (Profit/total costs)		0.403706	0.21567	0.899953	0.751113	0.333697	0.168588	0.629122	0.4738
															12285.8	13669.6	12735.1	13921.3	12285.8	13669.6	12735.1	13921.3
															17245.6	16617.7	24196.1	24377.7	16385.5	15974.1	20747.1	20517.2
															4959.84	2948.12	11461	10456.4	4099.72	2304.53	8011.94	6595.89

## Sheet: Yield
Sum of Total Weight	2	3	4	5	6	7
Row Labels	Season 2	Season 3	Season 2	Season 3	Seas.av.P8	Seas.av.P1
S0H0P0	626.85	668.595	5014.8	5348.76	5181.78	647.723
S0H0P1	580.85	667.43	4646.8	5339.44	4993.12	624.14
S0H1P0	889.5	928.05	7116	7424.4	7270.2	908.775
S0H1P1	931.55	899.64	7452.4	7197.12	7324.76	915.595
S1H0P0	470.7	760.135	3765.6	6081.08	4923.34	615.418
S1H0P1	487.4	712.535	3899.2	5700.28	4799.74	599.967
S1H1P0	694.05	864.415	5552.4	6915.32	6233.86	779.233
S1H1P1	725.6	815.595	5804.8	6524.76	6164.78	770.598
